# Supplementary material for: Black Phosphorous-Based Surface Plasmon Resonance Biosensor for Malaria Diagnosis
Source: Sensors (Basel). 2025 Mar 26;25(7):2068. doi: 10.3390/s25072068 (PMC11991473; doi:10.3390/s25072068)
Supplement: Supplementary file 1 [file sensors-25-02068-s001.zip]

Archive with 1 entries (1 files):
- sensors-3517428-supplementary.pdf
